# Supplementary material for: Canine Electroencephalography Electrode Positioning Using a Neuronavigation System
Source: Animals (Basel). 2024 May 23;14(11):1539. doi: 10.3390/ani14111539 (PMC11171057; doi:10.3390/ani14111539)
Supplement: Supplementary file 1 [file animals-14-01539-s001.zip]

Archive with 1 entries (1 files):
- animals-3000824-supplementary.pdf
